# Supplementary material for: Involvement of immune system and Epithelial–Mesenchymal-Transition in increased invasiveness of clustered circulatory tumor cells in breast cancer
Source: BMC Med Genomics. 2021 Nov 20;14:273. doi: 10.1186/s12920-021-01112-9 (PMC8605524; doi:10.1186/s12920-021-01112-9)
Supplement: Supplementary file 1 — Additional file 1. Midnightblue (immune) subnetwork. The list of genes, module membership, the logarithm of fold change, differential analysis. adj-p.value, and gene-significance statistics. [file 12920_2021_1112_MOESM1_ESM.xlsx]

## Sheet: Sheet1
	Genelist	ModuleMembership	geneTraitSignificance	breast novel	logFC	adj.P.Val
	DAB2	0.864029	0.479614	no	-5.72563	0.000342
	PTCRA	0.848091	0.421059	yes	-4.77587	0.001771
	F13A1	0.896509	0.519706	yes	-6.17827	0.000133
	FYB	0.870514	0.539729	no	-6.54207	6.79e-05
	LAT	0.848595	0.464374	yes	-5.44791	0.000551
	GNG11	0.87887	0.478716	yes	-5.74413	0.000348
	HLA-E	0.848954	0.510486	no	-5.01629	0.000176
	ICAM2	0.846569	0.484867	yes	-6.12712	0.000298
	TSPAN33	0.840313	0.498597	no	-6.47379	0.000221
	ITGA2B	0.863205	0.384209	no	-4.81646	0.004616
	MAX	0.837808	0.401451	no	-4.38652	0.002957
	MYLK	0.873968	0.480403	no	-5.93093	0.000333
	NRGN	0.855806	0.444816	no	-5.46329	0.00095
	P2RX1	0.831851	0.456336	yes	-5.36087	0.000694
	CLEC1B	0.86349	0.519306	yes	-6.37043	0.000133
	BIN2	0.848662	0.498696	yes	-6.01322	0.000221
	PF4	0.811824	0.442898	no	-4.96938	0.000999
	PRKCB	0.845034	0.493051	no	-6.24829	0.000258
	LPAR5	0.916867	0.566924	yes	-6.74397	4.1e-05
	PTGS1	0.909027	0.57837	no	-7.16249	2.69e-05
	CCL5	0.830728	0.478926	yes	-5.86372	0.000348
	SELP	0.869577	0.481233	yes	-6.24985	0.000323
	RGS18	0.895773	0.490958	no	-5.47921	0.000262
	SLC2A3	0.82449	0.441457	no	-5.04973	0.001042
	TLN1	0.885198	0.465219	no	-5.75534	0.000536
	TUBA4A	0.847322	0.599281	no	-7.20731	1.44e-05
	WIPF1	0.819802	0.584073	no	-6.75577	2.11e-05
	RUFY1	0.859623	0.37606	yes	-4.06608	0.005726
	C6orf25	0.906668	0.486947	yes	-5.71925	0.00029
	TUBB1	0.936355	0.558759	yes	-6.913	4.58e-05
	GFI1B	0.871902	0.602579	yes	-7.10378	1.44e-05
	C2orf88	0.873345	0.564165	yes	-6.85435	4.47e-05
	SDPR	0.855014	0.50781	no	-5.25321	0.000189
	ACRBP	0.935355	0.544832	yes	-7.00975	5.83e-05
	C17orf72	0.839255	0.470502	yes	-5.85561	0.000458
