# Supplementary material for: Involvement of immune system and Epithelial–Mesenchymal-Transition in increased invasiveness of clustered circulatory tumor cells in breast cancer
Source: BMC Med Genomics. 2021 Nov 20;14:273. doi: 10.1186/s12920-021-01112-9 (PMC8605524; doi:10.1186/s12920-021-01112-9)
Supplement: Supplementary file 2 — Additional file 2. Turquoise (EMT) subnetwork. The list of genes, module membership, the logarithm of fold change, differential analysis. adj-p.value, and gene-significance statistics. [file 12920_2021_1112_MOESM2_ESM.xlsx]

## Sheet: Sheet1
	Genelist	ModuleMembership	geneTraitSignificance	novel in breast	logFC	adj.P.Val
	LRPPRC	0.814312	0.51388	no	4.30615	0.000155
	AGR2	0.883194	0.584012	no	7.33244	2.11e-05
	CLDN4	0.840701	0.55855	no	4.82798	4.58e-05
	CRIP1	0.832553	0.675033	no	5.84261	2.51e-07
	DSP	0.833956	0.52422	no	4.60034	0.00012
	ELF3	0.868803	0.62934	no	7.47834	4.56e-06
	JUP	0.873243	0.53855	no	6.4342	7.03e-05
	KRT8	0.884228	0.555973	no	5.67153	4.9e-05
	KRT18	0.861358	0.502831	no	6.1772	0.000205
	KRT19	0.874768	0.549939	no	6.68164	5.19e-05
	FAM102A	0.801066	0.553357	no	4.72373	4.9e-05
	TACSTD2	0.814263	0.524645	no	5.62304	0.00012
	EPCAM	0.857989	0.514137	no	5.51461	0.000155
	PEBP1	0.851453	0.560007	no	5.57022	4.58e-05
	PSMD8	0.855628	0.50219	no	4.5417	0.000209
	RAN	0.82127	0.513969	no	5.06438	0.000155
	SNRPC	0.849542	0.51077	yes	4.39063	0.000176
	SPTAN1	0.82344	0.503396	no	3.89716	0.000205
	EZR	0.867507	0.506445	no	4.54699	0.000195
	DDR1	0.895715	0.544907	no	5.89799	5.83e-05
	MLPH	0.895169	0.585544	no	6.53297	2.11e-05
	WDR34	0.848987	0.543179	no	4.51004	6.02e-05
