# Supplementary material for: Involvement of immune system and Epithelial–Mesenchymal-Transition in increased invasiveness of clustered circulatory tumor cells in breast cancer
Source: BMC Med Genomics. 2021 Nov 20;14:273. doi: 10.1186/s12920-021-01112-9 (PMC8605524; doi:10.1186/s12920-021-01112-9)
Supplement: Supplementary file 4 — Additional file 4. The preservation statistics. This table includes \documentclass[12pt]{minimal} \usepackage{amsmath} \usepackage{wasysym} \usepackage{amsfonts} \usepackage{amssymb} \usepackage{amsbsy} \usepackage{mathrsfs} \usepackage{upgreek} \setlength{\oddsidemargin}{-69pt} \begin{document}$${Z}_{summary }$$\end{document}Zsummary and \documentclass[12pt]{minimal} \usepackage{amsmath} \usepackage{wasysym} \usepackage{amsfonts} \usepackage{amssymb} \usepackage{amsbsy} \usepackage{mathrsfs} \usepackage{upgreek} \setlength{\oddsidemargin}{-69pt} \begin{document}$${Median}_{rank}$$\end{document}Medianrank statistics. [file 12920_2021_1112_MOESM4_ESM.xlsx]

## Sheet: Sheet1
	subnetworks
	black	10	22.3
	blue	12.5	22.2
	brown	5	32.3
	cyan	4	16.1
	green	3	25.4
	greenyellow	2	23.6
	grey	17	-7.3
	magenta	15	22.3
	midnightblue	9	14.4
	pink	11.5	16.1
	purple	8	22.1
	red	14	15
	salmon	1	20.1
	tan	12	13.7
	turquoise	6	31.3
	yellow	7	25.8
