# Supplementary material for: Involvement of immune system and Epithelial–Mesenchymal-Transition in increased invasiveness of clustered circulatory tumor cells in breast cancer
Source: BMC Med Genomics. 2021 Nov 20;14:273. doi: 10.1186/s12920-021-01112-9 (PMC8605524; doi:10.1186/s12920-021-01112-9)
Supplement: Supplementary file 5 — Additional file 5. Biological pathways in the directed network. We categorized genes of the detected directed network, using ClueGO plugin in Cytoscape. The Biological pathways and p-values were reported. [file 12920_2021_1112_MOESM5_ESM.xlsx]

## Sheet: Sheet1
	Biological Process	Number of Genes	% Associated Genes	Term PValue	Term PValue Corrected with Bonferroni step down	Associated Genes Found
	­­temperature homeostasis	10	4.5045	0.001211	0.029075	[CNR1, DBH, DYNC1H1, EPAS1, HSD17B10, HSF1, ID1, MAP2K6, PRLR, WNT10B]
	positive regulation of leukocyte mediated cytotoxicity	4	6.15385	0.013164	0.105314	[HLA-E, IL23A, NOS2, RASGRP1]
	regulation of leukocyte migration	12	4.66926	0.000291	0.00757	[CALR, CREB3L4, EDN1, EHHADH, IL1R1, IL1RN, IL23A, ITGA2B, MIF, NBL1, PTGER2, PTGER4]
	negative regulation of leukocyte migration	4	5.71429	0.016891	0.101346	[MIF, NBL1, PTGER2, PTGER4]
	positive regulation of leukocyte migration	8	5	0.001932	0.038636	[CALR, CREB3L4, EDN1, EHHADH, IL1R1, IL1RN, IL23A, ITGA2B]
	heart valve morphogenesis	3	4.7619	0.058747	0.117493	[HEY2, ROBO2, SLIT1]
	alcohol metabolic process	21	4.4586	3.37e-06	9.77e-05	[AKR1A1, ALDH3B2, DBH, DEGS2, DGAT1, DHCR24, DHRS4, DPAGT1, EBP, INPP1, ITPK1, ITPKA, PCBD1, PLCD3, PLCG1, RAN, SDR16C5, SGPP2, SH2D2A, SOD1, SRD5A3]
	female pregnancy	13	5.07812	7.07e-05	0.001981	[ADRA2B, ADRA2C, AKR1A1, CALR, CLDN4, CNR1, ESR1, GOT2, HRAS, HSF1, LIF, PRLR, SOD1]
	embryo implantation	4	6.34921	0.011835	0.118353	[CALR, LIF, PRLR, SOD1]
	oxidoreductase activity	46	4.6748	4.6e-13	1.43e-11	[ACAA1, AKR1A1, ALDH3B2, AOC2, AOX1, BCKDHB, CNR1, CYP2U1, CYP4F3, DBH, DDO, DEGS2, DHCR24, DHRS4, DHRS4L1, EBP, EDN1, EHHADH, ESR1, GLUD1, GPX7, GRIN1, GSTA1, HADHB, HRAS, HSD17B10, HSD17B4, HSP90AA1, HSP90AB1, IMPDH2, INS, IVD, LDHA, MDH1, MDH2, NCF2, NOS2, P4HA2, PAH, PCBD1, PNPO, PTGS1, PYCR1, SDR16C5, SOD1, SRD5A3]
	maintenance of protein location in cell	5	5.10204	0.012376	0.111383	[CD4, EZR, FLNB, JUP, TLN1]
	ovulation cycle	6	6.97674	0.00133	0.029259	[ESR1, MAP2K6, MDH2, MIF, ROBO2, SLIT1]
	maintenance of protein location	7	4.89511	0.004111	0.065778	[CD4, EZR, FLNB, JUP, LATS1, NBL1, TLN1]
	regulation of organ growth	6	4.51128	0.011277	0.124047	[CCNB1, EDN1, HEY2, LATS1, SOD1, YAP1]
	positive regulation of organ growth	4	6.06061	0.013863	0.09704	[CCNB1, EDN1, HEY2, YAP1]
	negative regulation of hormone secretion	5	5.95238	0.006583	0.092161	[ADRA2B, ADRA2C, EDN1, HSD17B10, LIF]
	positive regulation of fibroblast proliferation	5	7.04225	0.003215	0.054648	[CCNB1, CDK4, ESR1, MIF, MYC]
	regulation of chemotaxis	11	4.0146	0.001766	0.037076	[CALR, CREB3L4, EDN1, EHHADH, FGF18, HSF1, IL23A, MIF, NBL1, ROBO2, WNT3A]
	negative regulation of chemotaxis	4	4.93827	0.027231	0.136154	[MIF, NBL1, ROBO2, WNT3A]
	negative regulation of secretion	14	4.69799	8.64e-05	0.002332	[ADRA2B, ADRA2C, CNR1, EDN1, ERBB3, EZR, FLNB, HSD17B10, INS, LIF, LLGL2, MDH2, PTGER2, PTGER4]
	positive regulation of oxidoreductase activity	3	4	0.088629	0.088629	[EDN1, HRAS, INS]
	regulation of meiotic cell cycle	5	7.69231	0.002183	0.041469	[CALR, CDC25A, CDH1, LIF, NOS2]
	positive regulation of cardiac muscle cell proliferation	3	9.09091	0.01094	0.131277	[CCNB1, HEY2, YAP1]
	maternal process involved in female pregnancy	4	4.3956	0.039309	0.157236	[AKR1A1, CNR1, ESR1, LIF]
	regulation of cold-induced thermogenesis	9	4.94505	0.001107	0.027674	[DBH, DYNC1H1, EPAS1, HSD17B10, HSF1, ID1, MAP2K6, PRLR, WNT10B]
	positive regulation of cold-induced thermogenesis	6	4.72441	0.009108	0.118402	[DBH, DYNC1H1, EPAS1, HSD17B10, HSF1, PRLR]
	negative regulation of cold-induced thermogenesis	3	5.17241	0.047997	0.14399	[ID1, MAP2K6, WNT10B]
	organic hydroxy compound metabolic process	32	4.65116	2.79e-09	8.36e-08	[ACAA1, AKR1A1, ALDH3B2, AOC2, CYP4F3, DBH, DEGS2, DGAT1, DHCR24, DHRS4, DPAGT1, EBP, EPAS1, HSD17B4, INPP1, ITPK1, ITPKA, LDHA, PAH, PCBD1, PDE1B, PDXK, PFKFB2, PLCD3, PLCG1, PNPO, RAN, SDR16C5, SGPP2, SH2D2A, SOD1, SRD5A3]
	regulation of muscle tissue development	9	4.94505	0.001107	0.027674	[CCNB1, EDN1, ERBB3, HEY2, LLGL2, NACA, WNT10B, WNT3A, YAP1]
	negative regulation of secretion by cell	11	4.18251	0.001275	0.029336	[ADRA2B, ADRA2C, CNR1, EDN1, EZR, HSD17B10, INS, LIF, MDH2, PTGER2, PTGER4]
	regulation of reproductive process	9	4.45545	0.002269	0.040841	[BMP7, CALR, CDC25A, CDH1, CNR1, ESR1, LIF, MIF, NOS2]
	negative regulation of reproductive process	5	6.0241	0.006261	0.093917	[BMP7, CALR, LIF, MIF, NOS2]
