# Supplementary material for: Involvement of immune system and Epithelial–Mesenchymal-Transition in increased invasiveness of clustered circulatory tumor cells in breast cancer
Source: BMC Med Genomics. 2021 Nov 20;14:273. doi: 10.1186/s12920-021-01112-9 (PMC8605524; doi:10.1186/s12920-021-01112-9)
Supplement: Supplementary file 6 — Additional file 6. The EMT subnetwork cox-PH results. The cox-PH analysis was implemented for the EMT subnetwork genes. The selected genes, coefficients, and p-values were reported. [file 12920_2021_1112_MOESM6_ESM.xlsx]

## Sheet: Sheet1
	variables	coef	exp(coef)	se(coef)	Z	p-value
	DDR1	0.6165	1.8524	0.2737	2.252	0.024296
	DSP	-0.2486	0.7799	0.1345	1.849	0.064518
	RAN	1.139	3.1236	0.3414	3.336	0.00085
	CLDN4	-0.4429	0.6422	0.2296	-1.929	0.053692
	PEBP1	-1.1853	0.3057	0.3072	-3.859	0.000114
	KRT8	0.4096	1.5062	0.1641	2.495	0.012582
