# Supplementary material for: Involvement of immune system and Epithelial–Mesenchymal-Transition in increased invasiveness of clustered circulatory tumor cells in breast cancer
Source: BMC Med Genomics. 2021 Nov 20;14:273. doi: 10.1186/s12920-021-01112-9 (PMC8605524; doi:10.1186/s12920-021-01112-9)
Supplement: Supplementary file 7 — Additional file 7. The Immune subnetwork cox-PH results. The cox-PH analysis was implemented for the immune subnetwork genes. The selected genes, coefficients, and p-values were reported. [file 12920_2021_1112_MOESM7_ESM.xlsx]

## Sheet: Sheet1
	variables	coef	exp(coef)	se(coef)	Z	p-value
	RUFY1	-0.7048	0.4942	0.3633	-1.94	0.0523
	P2RX1	-1.7445	0.1747	0.8743	-1.995	0.046
