# Supplementary material for: Involvement of immune system and Epithelial–Mesenchymal-Transition in increased invasiveness of clustered circulatory tumor cells in breast cancer
Source: BMC Med Genomics. 2021 Nov 20;14:273. doi: 10.1186/s12920-021-01112-9 (PMC8605524; doi:10.1186/s12920-021-01112-9)
Supplement: Supplementary file 8 — Additional file 8. EMT VIF values. To investigate multicollinearity in the cox-PH model, we calculated the Variance Inflation Factor (VIF). The VIF < 10 indicates no multicollinearity. The VIF of immune genes was reported. [file 12920_2021_1112_MOESM8_ESM.xlsx]

## Sheet: Sheet1
	RAN	PEBP1	KRT8	DSP	CLDN4	DDR1
	1.15069	1.27122	1.45489	1.19217	1.28072	1.50055
