# Supplementary material for: Involvement of immune system and Epithelial–Mesenchymal-Transition in increased invasiveness of clustered circulatory tumor cells in breast cancer
Source: BMC Med Genomics. 2021 Nov 20;14:273. doi: 10.1186/s12920-021-01112-9 (PMC8605524; doi:10.1186/s12920-021-01112-9)
Supplement: Supplementary file 9 — Additional file 9. Immune VIF values. To investigate multicollinearity in the cox-PH model, we calculated the Variance Inflation Factor (VIF). The VIF < 10 indicates no multicollinearity. The VIF of immune genes was reported. [file 12920_2021_1112_MOESM9_ESM.xlsx]

## Sheet: Sheet1
	P2RX1	RUFY1
	1.00458	1.00458
